# Supplementary material for: Presymptomatic microRNA-based biomarker signatures for the prognosis of localized radiation injury in mice
Source: PLoS One. 2025 Aug 8;20(8):e0329737. doi: 10.1371/journal.pone.0329737 (PMC12333984; doi:10.1371/journal.pone.0329737)
Supplement: S3 Table — (XLSX) [file pone.0329737.s003.xlsx]

## Sheet: day-1_broad_spectrum
Experimental group			pathophysiological & functional parameters			complete blood counts													miRNA CT value
sample ID	condition	dose group	[CRP] ng/mL	Flux ratio (IRR/NIR)	TEWL absolute diff IRR-NIR	WBC 10^9/L	LYM 10^9/L	MONO 10^9/L	NEU 10^9/L	LYM%	MON%	NEU%	RBC 10^12/L	Hb g/dL	Ht %	PLT 10^9/L	MCH pg	MCHC g/dL	mmu-let-7a-1-3p	mmu-let-7a-5p	mmu-let-7b-3p	mmu-let-7b-5p	mmu-let-7c-5p	mmu-let-7d-3p	mmu-let-7d-5p	mmu-let-7e-5p	mmu-let-7f-1-3p	mmu-let-7f-2-3p	mmu-let-7f-5p	mmu-let-7g-3p	mmu-let-7g-5p	mmu-let-7i-3p	mmu-let-7i-5p	mmu-miR-100-5p	mmu-miR-101a-3p	mmu-miR-101a-5p	mmu-miR-101b-3p	mmu-miR-103-2-5p	mmu-miR-103-3p	mmu-miR-106a-5p	mmu-miR-106b-3p	mmu-miR-106b-5p	mmu-miR-107-3p	mmu-miR-10a-5p	mmu-miR-10b-3p	mmu-miR-10b-5p	mmu-miR-1195	mmu-miR-1198-5p	mmu-miR-122-5p
F1-1	irradiated	80 Gy	5342.34	0.864616	0.0451613	2.51	2.16	0.03	0.32	86.1	1.3	12.6	9.75	14.2	42.47	510	14.6	33.4	33.269	27.262	35.318	27.13	26.575	29.461	27.642	30.094	34.553	33.214	29.827	33.584	27.083	34.535	26.21	31.365	27.542	34.392	28.281	32.767	27.268	29.575	33.411	26.504	28.267	34.315	28.787	30.43	32.462	31.845	27.61
F2-4	irradiated	40 Gy	5938.87	1.18739	0.341935	5.2	4.85	0.04	0.31	93.2	0.8	6	10.42	15.1	45.84	617	14.5	32.9	32.73	28.022	33.915	28.233	27.23	30.331	28.641	30.629	35.318	35.105	30.296	36.167	28.158	35.584	27.637	32.322	28.59	36.926	29.27	N/A	29.605	31.943	35.508	28.115	30.233	34.622	27.879	31.429	34.765	34.385	27.895
F3-2	irradiated	20 Gy	5629.74	0.783327	0.283871	6.42	6.02	0.06	0.34	93.8	0.9	5.3	9.55	14.2	41.6	371	14.8	34	35.276	28.131	34.31	27.589	26.779	30.282	28.183	31.097	34.215	33.785	30.603	34.381	26.692	33.357	26.096	32.708	28.257	34.142	28.479	32.114	28.076	30.327	34.297	26.007	28.902	35.304	27.527	31.504	34.545	32.745	28.671
F3-4	non irradiated	control	4630.82	0.738859	4.30645	7.22	6.81	0.04	0.38	94.2	0.5	5.3	10.46	14.4	44.94	462	13.7	32	32.139	28.663	33.309	27.624	26.698	29.555	29.108	31.117	33.333	33.076	31.544	N/A	27.021	34.287	27.019	32.731	27.787	35.33	28.302	34.097	28.815	30.985	35.764	26.815	29.647	34.88	27.835	30.77	35.111	32.72	26.704
F4-1	irradiated	20 Gy	4575.2	0.799383	1.03871	4.83	4.44	0.07	0.32	91.9	1.4	6.7	10.16	14.6	44.84	511	14.3	32.5	34.217	28.007	33.523	28.197	27.282	30.263	28.392	31.626	34.693	33.63	30.743	35.523	27.134	34.681	26.34	33.336	28.667	35.151	28.913	33.19	28.268	30.707	34.357	26.572	29.212	34.552	27.964	30.992	34.796	32.756	28.336
F4-2	non irradiated	control	3560.94	1.04519	0.667742	6.69	6.15	0.2	0.33	92.1	3	4.9	10.29	14.5	45.19	486	14.1	32	34.678	27.725	33.065	28.218	27.241	30.699	28.493	30.65	N/A	N/A	30.082	35.247	27.971	34.84	27.21	32.442	29.891	34.686	30.033	35.583	28.293	31.273	33.669	28.082	29.516	35.058	34.682	32.277	35.285	33.019	29.933
F4-3	irradiated	40 Gy	6248.47	0.975595	0.13871	3.81	3.47	0.06	0.28	91.1	1.7	7.2	10.3	14.6	45.03	469	14.2	32.5	33.861	28.871	34.578	28.781	27.806	31.553	29.289	31.91	N/A	36.473	31.097	36.079	27.845	35.532	27.317	33.196	28.926	34.7	29.369	35.836	29.276	32.192	35.252	27.442	30.221	34.936	28.99	31.715	35.29	33.694	28.85
F5-1	non irradiated	control	3923.69	1.24959	0.803226	6.32	5.88	0.16	0.28	93	2.6	4.4	10.75	14.9	47.18	489	13.8	31.5	33.146	26.938	35.102	28.152	26.81	30.768	27.713	30.795	34.258	33.736	28.139	34.651	27.094	33.408	26.392	32.219	28.372	34.793	28.863	33.948	28.079	31.628	34.76	26.945	28.999	32.975	28.442	32.311	35.821	34.474	29.288
F5-3	irradiated	40 Gy	4388.71	1.15444	0.151613	3.47	3.28	0.02	0.16	94.6	0.7	4.7	10.24	14.2	45.61	463	13.9	31.2	33.941	28.096	N/A	27.889	26.923	N/A	28.665	30.494	N/A	N/A	29.94	N/A	27.569	N/A	27.195	32.362	28.511	N/A	29.525	N/A	29.129	32.278	N/A	27.703	29.693	33.758	N/A	31.93	N/A	N/A	29.878
F5-4	irradiated	80 Gy	3587.56	0.80662	0.26129	1.47	1.32	0.05	0.09	90.2	3.6	6.2	8.56	11.5	37.6	367	13.4	30.5	36.28	29.619	35.448	30.646	29.316	33.029	30.43	33.549	35.921	36.315	30.441	N/A	29.594	35.998	29.098	34.621	30.578	37.696	31.18	35.282	31.177	36.582	37.432	29.655	32.213	33.571	32.999	33.256	N/A	35.497	30.659
F6-1	irradiated	80 Gy	10421.8	0.963106	0.212903	2.48	1.49	0.1	0.88	60.3	4	35.7	10.23	14.9	43.49	259	14.6	34.2	36.447	31.669	35.672	31.682	30.499	32.431	32.285	35.23	35.863	36.229	33.13	N/A	30.534	36.261	30.619	35.214	31.351	N/A	32.799	35.157	31.379	36.576	36.138	30.977	33.037	33.981	34.403	35.747	36.412	36.277	31.315
F6-2	irradiated	40 Gy	5117.32	1.05805	0.296774	2.88	2.52	0.05	0.32	87.3	1.7	11.1	10.2	15.2	44.04	481	14.9	34.5	34.299	29.144	34.622	28.895	28.213	31.323	28.847	31.581	33.804	33.159	31.611	N/A	28.435	34.504	27.143	33.84	29.535	N/A	29.96	33.163	28.618	31.115	34.25	27.467	29.303	N/A	29.634	32.084	35.133	34.069	28.092
F6-3	non irradiated	control	4707.84	1.03203	2.29355	3.9	3.56	0.04	0.3	91.3	1.1	7.6	10.55	15.3	45.39	488	14.5	33.6	33.874	27.476	33.457	27.692	27.086	30.223	27.79	30.884	36.505	34.561	29.053	N/A	27.169	33.264	26.317	31.682	28.398	33.507	28.735	33.588	27.592	30.972	33.331	26.67	28.454	34.444	29.997	31.274	34.223	32.787	26.202
F6-4	irradiated	20 Gy	3613.41	1.51144	0.816129	3.01	2.83	0.13	0.05	94	4.2	1.8	10.03	13.8	43.39	454	13.8	31.8	31.593	25.937	31.786	26.509	25.571	29.222	26.415	28.53	32.781	32.716	28.939	33.842	26.272	33.575	24.993	29.873	27.04	33.149	27.727	32.715	26.352	28.507	33.408	25.511	27.233	36.271	28.498	29.729	32.768	31.756	27.603
F7-1	irradiated	20 Gy	5213.66	1.1724	1.43509	4.54	4.18	0.03	0.32	92.1	0.7	7.2	10.34	14.6	44.31	320	14.2	33.1	33.166	28.138	35.104	27.827	27.01	29.517	28.194	30.983	33.926	34.556	31.034	N/A	27.218	33.668	26.371	33.593	28.277	33.817	29.121	33.767	27.873	29.972	34.956	26.563	28.722	35.712	28.472	30.417	34.105	32.004	28.563
F7-2	non irradiated	control	5309.03	0.869593	0.606452	5.41	4.86	0.38	0.18	89.7	7	3.2	8.88	12.5	38.71	375	14	32.2	32.08	26.989	32.396	26.779	25.935	28.906	27.133	30.109	34.117	32.709	29.126	33.504	26.113	32.877	25.475	31.137	27.522	33.11	28.138	32.596	26.911	29.45	32.797	25.656	28.111	34.592	28.677	30.581	33.601	31.516	27.101
F7-3	irradiated	80 Gy	4227.4	1.1427	1.24839	3.26	2.84	0.02	0.4	86.9	0.7	12.4	10.98	15.2	47.28	459	13.9	32.2	32.846	27.902	32.759	27.306	26.588	29.416	28.453	30.021	34.17	36.279	29.924	34.95	27.615	34.729	26.814	31.404	28.45	33.749	29.016	32.834	27.843	31.269	34.427	27.426	29.267	33.476	33.126	30.702	33.713	32.92	26.944
F7-4	irradiated	40 Gy	5228.9	0.935275	0.0111828	6.73	5.13	0.31	1.29	76.3	4.6	19.2	9.18	12.3	39.46	310	13.4	31.3	34.446	28.925	35.334	28.43	27.659	30.782	29.282	30.686	36.302	N/A	32.262	35.702	28.496	35.685	27.959	32.766	29.907	34.614	29.929	34.693	29.176	32.214	34.443	29.086	29.629	37.593	30.01	31.726	33.674	33.239	28.162
F8-1	irradiated	40 Gy	4519.82	1.17794	N/A	9.03	7.04	0.19	1.8	78	2.1	19.9	10.71	15.4	46.22	445	14.4	33.3	32.129	27.453	32.639	27.398	26.46	29.27	27.798	29.966	32.777	33.904	30.146	33.376	26.963	33.815	26.348	32.658	27.735	33.625	28.371	33.3	28.002	30.244	33.871	26.656	28.926	34.55	28.723	30.472	33.113	32.616	27.544
F8-2	irradiated	20 Gy	5288.51	0.965715	N/A	6.46	5.61	0.21	0.64	86.9	3.2	9.9	9.72	13.6	42.27	416	14	32.2	31.91	27.692	32.665	28.307	27.393	29.491	28.207	31.321	33.539	32.858	29.779	35.144	27.325	33.426	26.853	31.98	27.877	34.686	28.261	33.705	28.303	31.01	34.461	27.272	29.227	34.006	28.507	31.07	35.366	32.813	25.373
F8-3	irradiated	80 Gy	2835.58	1.20154	N/A	4.52	3.85	0.02	0.65	85.1	0.4	14.4	9.93	13.8	42.92	406	13.9	32.3	N/A	30.91	35.769	31.158	30.306	31.785	31.573	34.476	N/A	N/A	32.782	N/A	31.004	N/A	30.411	34.031	31.634	N/A	32.324	N/A	31.239	34.039	35.433	30.705	31.614	35.764	37.239	33.236	35.63	36.343	30.23
F9-1	irradiated	20 Gy	5111.69	1.11807	1.96452	5.08	4.5	0.08	0.5	88.6	1.6	9.8	6.56	8.5	29.31	320	12.9	28.9	31.738	28.094	31.704	27.631	26.723	28.908	28.305	31.392	33.919	31.732	30.638	35.977	26.793	33.461	26.546	32.819	27.162	33.954	27.448	32.989	28.422	30.688	37.704	26.408	28.973	33.32	27.616	29.455	34.838	32.324	25.32
F9-2	non irradiated	control	2957.9	0.907712	1.52581	7.32	6.86	0.12	0.34	93.7	1.6	4.7	9.09	12.1	39.67	344	13.3	30.5	31.742	25.648	31.786	26.445	25.498	28.711	26.332	28.849	33.324	33.57	27.836	33.568	25.721	31.714	25.247	30.854	26.776	32.635	27.341	31.28	27.232	30.293	32.46	25.762	28.163	32.52	27.003	29.979	33.671	31.333	25.777
F9-3	irradiated	40 Gy	4794.18	1.09159	0.422581	6.14	5.33	0.2	0.6	86.9	3.3	9.8	6.92	9	30.16	303	12.9	29.7	33.404	27.001	33.158	27.733	26.668	29.715	27.775	30.24	33.443	33.124	29.123	35.14	26.738	33.117	26.235	32.117	27.838	33.345	28.355	32.485	28.314	31.304	32.476	26.602	29.004	32.703	27.845	30.669	35.003	32.823	26.903
F10-1	non irradiated	control	4074.49	1.13935	0.0354839	9.03	8.76	0.13	0.14	97	1.4	1.6	10.42	14.4	45.07	464	13.8	31.9	33.221	26.403	33.215	27.45	26.173	29.384	27.106	29.732	33.776	32.407	28.133	N/A	26.303	32.436	25.685	32.68	27.722	34.344	28.195	32.426	28.281	30.805	33.788	26.35	29.244	32.772	26.936	30.593	34.828	32.166	27.766
F10-2	irradiated	20 Gy	4884.44	1.52176	0.2	5.19	4.89	0.12	0.19	94.2	2.3	3.6	10.07	13.3	43.72	459	13.2	30.5	31.383	26.261	33.367	26.974	25.827	29.066	27.549	29.681	33.264	32.962	27.965	35.161	26.112	32.595	25.629	32.682	27.084	35.941	27.243	32.885	28.384	31.626	34.519	26.455	29.19	32.505	26.748	30.377	34.679	31.856	24.854
F10-3	irradiated	40 Gy	4742.35	0.751059	0.277419	3.65	3.47	0.07	0.12	95	1.8	3.2	10.28	13.5	44.49	509	13.2	30.4	32.89	28.35	34.45	28.932	28.15	32.302	29.76	30.98	35.49	34.252	30.343	34.999	28.819	36.567	28.357	33.21	29.703	35.44	30.595	35.204	31.097	33.753	N/A	29.397	31.818	34.902	29	31.438	35.949	36.81	28.544
F11-1	irradiated	80 Gy	4799.01	1.07238	0.0322581	2	1.62	0.05	0.33	81	2.6	16.5	7.6	10.5	33.14	427	13.9	31.8	34.215	29.25	32.923	28.78	28.002	30.27	29.632	32.716	35.494	34.882	32.08	37.561	28.415	34.878	27.881	33.271	29.701	35.455	30.254	34.749	29.077	31.484	35.116	28.1	29.854	34.777	34.7	31.334	35.446	33.001	28.97
F11-2	irradiated	40 Gy	4841.51	1.40637	0.23871	3.36	2.88	0.04	0.44	85.7	1.2	13.2	10.3	15.2	44.65	448	14.8	34.1	34.645	28.633	33.36	28.96	28.001	31.255	29.137	31.783	N/A	N/A	30.969	34.984	28.507	34.902	27.62	33.119	30.579	N/A	30.485	33.3	29.084	32.073	37.706	28.572	29.639	36.352	34.32	33.14	34.366	34.348	28.417
F11-3	non irradiated	control	5206.37	0.979973	1.46129	2.73	2.37	0.06	0.3	86.8	2	11.1	10.27	14.7	44.67	478	14.3	33	33.951	26.321	32.715	26.642	25.741	29.16	26.524	29.149	34.372	32.879	28.599	34.2	26.069	32.734	25.121	30.69	27.353	32.384	27.882	33.958	26.191	29.145	32.808	25.539	27.131	34.252	29.389	30.955	33.777	32.236	26.583
F11-4	irradiated	20 Gy	5092.55	1.0619	0.277419	3.37	2.95	0.06	0.37	87.4	1.8	10.8	10.23	15.2	44.94	448	14.8	33.8	34.847	27.191	33.638	27.687	26.722	30.137	27.668	29.883	34.967	36.769	29.839	N/A	27.511	35.492	26.197	32.326	29.015	N/A	29.704	34.495	27.671	29.98	34.22	27.072	28.678	35.871	33.568	32.839	35.91	32.924	27.91
F12-1	irradiated	20 Gy	5220.64	0.903648	0.477419	9.92	7.93	0.06	1.94	79.9	0.6	19.5	9.8	13.8	43.66	357	14.1	31.7	34.748	28.33	33.924	27.987	27.755	30.418	28.657	31.272	34.524	33.782	31.217	34.013	27.735	34.779	26.757	31.924	29.337	33.655	29.762	32.714	28.268	30.884	33.226	28.116	28.937	35.145	33.085	31.437	33.6	33.22	27.877
F12-2	non irradiated	control	5150.15	1.21384	N/A	7.9	6.84	0.04	1.01	86.7	0.5	12.8	10.81	15.5	47	496	14.4	33.1	33.736	27.536	33.992	27.803	27.12	30.454	27.925	30.825	37.501	34.573	29.316	37.049	27.567	34.066	26.51	32.631	28.916	33.51	29.155	33.308	27.526	30.959	34.017	27.521	28.476	34.476	33.333	31.527	34.003	33.654	27.075
F12-3	irradiated	80 Gy	4372.46	1.26732	0.235484	4.55	3.8	0.05	0.7	83.5	1.1	15.4	10.54	15.6	45.46	542	14.8	34.4	34.281	29.048	33.952	28.284	27.811	30.691	29.197	31.074	35.073	36.976	33.302	N/A	28.78	37.364	27.913	33.777	29.924	36.146	30.058	35.765	29.005	31.434	37.133	28.395	29.852	N/A	31.455	31.673	37.461	33.656	28.54
F12-4	irradiated	40 Gy	6822.14	1.33307	N/A	5.73	5.06	0.12	0.55	88.3	2	9.7	9.46	14.4	41.02	387	15.2	35	36.279	29.332	N/A	28.916	28.135	30.988	29.29	31.673	N/A	35.349	31.974	34.72	28.701	36.123	27.869	32.861	29.875	35.88	29.998	33.714	29.14	31.757	N/A	28.672	30.058	37.267	32.286	31.805	35.961	33.276	28.798
F13-3	irradiated	80 Gy	5323.71	1.23595	N/A	5.99	4.87	0.03	1.08	81.3	0.6	18.1	8.53	11.9	37.5	371	14	31.8	N/A	31.118	36.402	30.548	29.701	32.641	31.586	32.793	N/A	N/A	33.868	N/A	30.867	N/A	29.84	33.834	32.326	35.896	31.795	N/A	30.962	34.081	N/A	31.123	32.147	N/A	35.87	33.493	35.691	N/A	28.103
F13-4	non irradiated	control	5774.5	1.00004	0.270968	7.75	7.12	0.28	0.35	91.8	3.6	4.6	7.5	9.9	32.6	245	13.2	30.4	32.965	28.762	32.884	28.105	27.748	29.979	28.876	31.54	35.553	N/A	31.334	34.63	27.806	35.653	26.991	32.618	28.827	34.346	28.892	33.511	28.609	30.767	34.425	27.488	29.159	35.559	30.208	31.308	33.208	33.385	25.842
F14-4	irradiated	80 Gy	5201.79	0.938379	1.0129	5.61	4.8	0.31	0.5	85.6	5.5	9	9.92	14.1	43.6	403	14.2	32.4	37.636	34.511	35.935	32.351	31.961	33.386	34.855	35.528	N/A	N/A	37.129	N/A	32.884	N/A	32.569	N/A	34.333	36.42	33.617	N/A	33.913	37.574	N/A	32.029	36.33	N/A	34.011	34.132	N/A	35.374	31.77
F15-1	non irradiated	control	5762.58	1.05289	2.0129	9.39	7.68	0.44	1.27	81.8	4.7	13.5	10.88	15.3	47.18	524	14.1	32.5	34.089	28.97	33.241	28.578	27.604	30.603	29.418	31.399	33.838	34.232	31.723	N/A	28.173	37.869	27.698	32.666	29.275	35.107	29.079	32.573	29.178	31.379	33.618	28.351	30.002	35.292	30.164	31.039	33.917	32.789	26.694
F15-4	irradiated	80 Gy	3769.11	1.44503	0.590323	3.03	2.62	0.09	0.32	86.5	2.8	10.7	9.8	13.7	42.71	441	14	32	33.689	28.904	33.793	28.643	27.899	30.45	29.369	31.718	35.983	34.555	31.255	36.634	28.274	33.593	27.73	33.04	29.424	N/A	29.693	34.657	29.024	32.069	34.777	28.367	29.973	34.396	29.534	31.915	34.264	34.924	26.894
[truncated: 287 more columns]

## Sheet: day-1_targeted
Experimental group			pathophysiological & functional parameters			complete blood counts													miRNA CT value
sample ID	condition	dose group	[CRP] ng/mL	Flux ratio (IRR/NIR)	TEWL absolute diff IRR-NIR	WBC 10^9/L	LYM 10^9/L	MONO 10^9/L	NEU 10^9/L	LYM%	MON%	NEU%	RBC 10^12/L	Hb g/dL	Ht %	PLT 10^9/L	MCH pg	MCHC g/dL	mmu-let-7b-3p	mmu-let-7d-3p	mmu-let-7e-5p	mmu-miR-107	mmu-miR-10a-5p	mmu-miR-122-5p	mmu-miR-1249-3p	mmu-miR-128-3p	mmu-miR-130b-3p	mmu-miR-139-5p	mmu-miR-140-3p	mmu-miR-142-3p	mmu-miR-142-5p	mmu-miR-144-3p	mmu-miR-146a-5p	mmu-miR-146b-5p	mmu-miR-148b-3p	mmu-miR-150-5p	mmu-miR-16-5p	mmu-miR-185-5p	mmu-miR-186-5p	mmu-miR-18a-5p	mmu-miR-191-5p	mmu-miR-195-5p	mmu-miR-199a-3p	mmu-miR-19a-3p	mmu-miR-200a-3p	mmu-miR-200b-3p	mmu-miR-204-5p	mmu-miR-205-5p	mmu-miR-215-5p
H1-1	irradiated	80 Gy	4958.59	1.3419	0.2	1.16	0.92	0.02	0.22	79.5	1.9	18.6	10.26	15.1	44.42	483	14.7	34	33.309	30.425	29.385	27.198	34.305	28.656	31.127	31.882	31.61	30.935	26.96	23.6	27.083	21.981	29.01	32.084	29.751	27.595	23.174	29.281	31.326	28.832	28.643	30.091	28.138	26.281	31.061	31.488	31.805	28.932	30.153
H1-2	irradiated	40 Gy	6399.64	1.8332	0.732258	1.21	0.97	0.01	0.23	80.4	0.6	18.9	8	11.5	35.88	373	14.4	32.2	33.88	30.695	30.307	27.601	33.516	28.929	30.361	31.808	31.26	30.361	27.219	23.347	26.715	21.826	28.509	30.638	30.194	26.467	23.295	29.356	30.992	28.94	29.68	29.989	28.466	25.846	30.217	30.764	33.068	28.557	28.968
H1-4	irradiated	20 Gy	5005.44	0.942589	0.222581	2.48	2.19	0.1	0.18	88.5	4.2	7.4	9.53	14.5	42.75	326	15.2	33.8	33.433	30.369	30.29	26.85	33.25	26.127	30.861	31.123	31.386	30.59	26.726	23.355	26.648	21.775	28.301	31.325	29.337	26.926	22.792	28.535	30.91	28.811	28.363	30.576	28.065	25.643	30.537	31.413	32.206	28.796	30.554
H2-1	irradiated	20 Gy	5245.07	1.4724	0.806452	7.36	6.4	0.26	0.7	87	3.5	9.5	11.11	17.5	48.2	327	15.7	36.2	35.478	31.031	31.189	27.973	34.901	28.67	32.155	31.595	31.071	31.723	27.545	24.07	27.685	23.374	29.205	31.936	30.27	27.297	23.632	29.976	31.562	30.213	29.275	31.692	30.099	26.717	30.971	31.343	34.052	28.679	29.99
H2-2	non irradiated	control	5653.56	0.634877	0.296774	9.17	8.3	0.12	0.75	90.5	1.3	8.2	10.35	17	47.99	324	16.5	35.5	N/A	32.24	32.901	29.557	36.44	27.376	31.608	34.166	32.964	32.798	28.624	26.058	30.449	24.933	31.098	33.077	32.651	28.219	24.965	31.29	32.959	30.466	30.379	32.632	31.643	28.775	32.978	33.184	N/A	30.299	31.751
H2-3	irradiated	80 Gy	6056.91	1.74113	0.154839	4.17	3.54	0.04	0.58	85	1.1	13.9	10.88	16.3	46.9	363	14.9	34.7	N/A	31.407	31.42	29.161	35.235	29.737	31.664	32.182	31.892	31.42	27.906	24.628	28.987	23.792	29.602	32.37	31.471	28.125	24.453	29.846	32.104	30.304	29.628	31.278	29.529	27.309	31.313	32.141	32.662	29.783	29.833
H2-4	irradiated	40 Gy	4140.46	1.02002	2.75484	3.76	3.4	0.17	0.19	90.4	4.5	5.1	11.56	16.3	46.5	540	14.1	35	35.707	31.235	30.679	28.605	34.654	28.938	32.458	32.912	32.389	32.117	28.05	25.323	30.055	24.613	30.281	32.508	32.056	27.932	24.678	30.242	33.146	30.786	29.577	31.504	29.313	28.523	32.596	33.034	33.795	30.457	32.161
H3-1	irradiated	40 Gy	6523.55	0.984992	2.13548	4.13	3.65	0.08	0.4	88.4	1.9	9.7	10.2	15.7	44.1	604	15.4	35.7	35.52	31.091	31.263	27.048	34.791	28.567	32.074	32.269	31.034	31.416	26.626	23.742	26.763	21.836	28.89	31.277	29.4	27.81	22.773	28.96	30.841	28.713	29.469	31.301	29.913	25.521	31.075	32.203	35.207	29.158	29.892
H3-3	irradiated	80 Gy	4948.53	1.12462	0.016129	3.91	3.53	0.04	0.34	90.3	1	8.7	10.57	17	46.04	544	16.1	37	32.751	29.702	29.37	27.064	32.674	28.943	32.081	31.975	30.793	30.197	28.346	25.037	26.33	23.498	29.755	30.936	29.447	26.425	22.971	29.091	31.505	30.563	28.422	29.22	29.185	25.692	31.726	31.285	31.892	27.956	29.331
H4-1	irradiated	20 Gy	5631.82	0.935953	0.222581	3.9	3.48	0.05	0.37	89.1	1.3	9.6	10.19	14.4	45.42	466	14.1	31.7	N/A	32.464	31.342	30.961	33.906	31.217	31.976	35.416	33.561	32.55	29.636	27.587	30.578	28.067	31.266	33.964	32.359	28.008	24.709	34.526	35.414	31.54	31.49	32.122	31.125	29.315	33.459	33.533	34.176	32.392	30.965
H4-2	irradiated	80 Gy	5410.15	0.6169	0.76129	11.02	9.86	0.2	0.96	89.5	1.8	8.7	9.2	13.4	40.26	276	14.5	33.2	N/A	32.281	31.6	29.845	35.928	29.449	31.782	33.244	32.987	32.248	28.601	25.762	29.554	24.347	29.943	33.34	32.085	28.431	24.985	30.719	33.96	31.075	30.527	32.771	30.259	28.304	34.632	33.424	N/A	29.808	30.874
H5-1	non irradiated	control	4991.44	1.03415	2.07097	13.24	11.18	0.85	1.21	84.5	6.4	9.1	10.53	16.5	47.66	380	15.7	34.7	33.96	30.482	30.144	28.165	33.646	28.198	30.402	31.834	31.524	30.718	27.781	24.248	27.675	23.08	28.393	31.921	30.309	26.706	23.802	29.678	33.244	29.579	29.449	30.584	28.433	26.777	31.44	31.735	32.692	29.18	30.037
H5-2	irradiated	20 Gy	4647.8	0.985112	0.216129	6.81	5.96	0.1	0.75	87.5	1.5	11	9.86	14.5	45.36	354	14.7	31.9	32.743	29.919	30.951	28.044	33.393	24.595	30.054	33.16	30.771	30.384	27.423	23.796	26.951	22.466	28.193	31.195	30.14	26.319	23.501	29.232	31.952	29.191	28.977	30.537	28.859	25.948	31.249	31.161	32.787	28.232	29.182
H5-3	irradiated	40 Gy	3977.15	0.889438	1.0871	0.01	N/A	N/A	N/A	N/A	N/A	N/A	N/A	N/A	N/A	1	N/A	N/A	32.92	29.917	30.055	28.324	33.403	26.544	30.281	32.533	32.259	30.641	27.945	24.822	27.889	23.464	28.776	31.336	31.09	27.142	24.185	29.773	31.869	30.745	29.534	29.907	27.831	26.987	32.072	31.772	31.518	28.957	29.816
H6-2	irradiated	40 Gy	4662.65	1.0335	0.345161	2.39	1.9	0.08	0.41	79.5	3.4	17.1	10.77	16	46.51	366	14.9	34.5	32.747	30.584	32.652	27.888	33.613	27.365	29.919	33.328	31.914	31.201	27.273	23.963	28.96	23.865	27.82	31.762	30.939	27.179	22.952	29.803	31.706	28.692	29.944	29.929	27.746	26.613	30.474	31.063	33.171	26.735	28.895
H7-1	irradiated	20 Gy	5582.48	1.06052	0.625806	2.74	2.44	0.09	0.2	89.2	3.3	7.5	10.58	15.4	46.64	568	14.5	32.9	N/A	33.689	32.433	33.169	N/A	31.738	34.246	N/A	N/A	33.926	31.25	30.918	35.082	31.602	34.522	36.783	35.546	29.984	26.335	34.515	31.642	32.591	34.295	33.197	32.163	34.623	33.591	33.82	N/A	35.188	30.545
H7-4	irradiated	40 Gy	5421.74	1.47409	1.6871	4.6	4.1	0.08	0.41	89.3	1.7	9	10.67	16.3	46.39	451	15.3	35.1	32.595	30.214	30.758	27.851	33.671	29.557	30.432	32.179	31.88	30.253	27.226	23.59	27.292	22.812	28.327	31.289	29.96	26.894	23.393	29.455	N/A	29.096	28.877	29.502	28.096	26.247	30.698	31.644	32.694	28.478	29.094
H8-1	irradiated	40 Gy	5507.95	0.928186	0.23871	4.01	3.71	0.11	0.19	92.4	2.9	4.7	10.09	16.3	45.13	367	16.2	36.2	32.797	30.359	29.992	27.616	34.62	28.757	30.066	33.364	31.675	30.434	26.837	24.251	27.465	22.921	28.512	32.127	30.202	27.073	23.699	29.778	31.548	29.468	29.182	29.729	27.706	26.433	30.539	31.556	31.294	28.731	29.317
H9-1	irradiated	20 Gy	4943.04	0.872176	0.403226	7.42	5.81	0.36	1.26	78.2	4.8	17	10.48	15.1	45.26	217	14.4	33.3	34.356	30.58	30.276	27.357	33.472	27.501	30.473	32.685	30.971	30.793	26.683	23.224	26.396	20.725	28.664	31.585	29.959	26.402	23	29.296	30.948	29.069	28.797	30.449	28.495	25.685	30.797	31.672	33.378	28.976	30.231
H9-4	irradiated	80 Gy	4624.52	0.995027	0.209677	6.2	N/A	N/A	N/A	N/A	N/A	N/A	10.18	14.2	44.03	208	14	32.3	32.972	30.571	29.95	27.541	33.904	26.668	30.608	31.884	30.961	30.219	26.767	23.484	26.753	22.209	28.451	31.18	29.686	26.883	23.38	29.204	31.977	29.317	28.344	30.291	28.482	26.043	30.778	31.352	31.842	28.508	29.273
H10-1	non irradiated	control	4511.18	0.939857	0.0129032	7.39	6.45	0.53	0.41	87.2	7.2	5.6	10.83	16	47.02	221	14.7	34	33.355	31.116	30.221	28.658	33.956	27.79	31.328	33.838	32.498	31.513	27.783	24.494	27.954	23.564	28.867	32.741	31.233	27.059	24.236	30.387	32.6	30.321	29.96	31.106	28.822	27.145	30.91	32.042	32.698	29.162	30.021
H10-2	irradiated	20 Gy	4573.82	0.851525	0.117419	4.27	3.92	0.02	0.32	92	0.5	7.5	10.61	15.7	45.73	417	14.8	34.4	N/A	32.721	32.692	30.963	35.726	30.851	33.122	36.641	34.773	33.282	30.036	26.993	32.285	27.223	30.959	34.971	33.475	29.183	25.898	33.035	35.213	32.609	31.294	31.806	31.154	30.549	34.185	35.786	36.12	32.124	31.546
H11-1	irradiated	80 Gy	5305.15	0.815669	0.293548	1.9	1.18	0.01	0.71	62.1	0.6	37.3	10.27	15.9	46.2	388	15.5	34.4	34.006	30.475	30.63	27.95	34.085	28.862	30.846	31.9	30.784	30.662	27.317	23.959	27.598	22.885	28.951	31.926	30.273	27.703	23.752	29.58	31.74	30.084	28.335	29.801	28.155	26.546	30.544	31.262	32.341	28.821	29.81
H11-2	irradiated	40 Gy	4774.11	1.18995	0.16129	1.65	1.46	0.1	0.09	88.3	6.1	5.6	5.23	7	22.85	145	13.3	30.5	35.218	31.413	30.882	28.614	34.504	26.844	31.489	33.068	32.478	31.139	27.788	24.944	28.383	23.379	29.739	32.054	31.202	27.937	24.242	30.123	32.721	30.487	29.747	31.099	28.649	27.258	30.811	31.94	32.973	29.602	30.308
H11-3	non irradiated	control	6756.8	1.17672	1.29677	2.39	2.13	0.12	0.15	88.8	4.9	6.2	9.45	13.1	42.17	208	13.9	31.2	32.69	29.786	30.003	27.785	34.502	23.956	29.676	30.821	30.88	29.919	26.892	24.195	26.621	22.744	27.929	31.416	30.065	26.661	23.552	28.852	31.251	29.151	28.176	30.642	28.13	25.841	30.402	31.863	33.563	28.798	28.672
H11-4	irradiated	20 Gy	4916.55	1.03721	0.119355	6.97	5.42	0.32	1.23	77.8	4.5	17.7	10.06	15.3	44.91	298	15.2	34	34.523	30.504	29.879	27.65	34.199	29.48	30.601	32.418	30.929	30.422	26.873	23.654	27.282	22.145	28.297	32.439	29.893	26.632	23.179	28.64	30.941	29.14	28.626	30.299	28.294	26.069	29.754	31.667	33.575	28.732	30.306
H12-3	irradiated	80 Gy	4211.22	1.06503	0.783871	1.14	0.78	0.06	0.3	68.5	5	26.5	6.79	9.4	30.13	95	13.8	31.1	32.161	29.436	29.725	27.811	32.8	23.6	29.493	32.616	30.975	30.112	27.278	24.169	27.551	22.892	28.251	31.596	30.138	27.274	23.622	29.059	32.095	29.699	28.641	29.528	27.242	26.262	30.542	31.426	32.425	27.161	29.816
H13-3	irradiated	80 Gy	5392.53	1.23922	0.190323	2.17	1.9	0.03	0.23	87.8	1.4	10.8	10.5	16.2	45.49	536	15.4	35.6	32.141	29.836	29.666	27.611	34.224	26.657	30.7	32.859	31.288	30.511	27.257	24.004	26.879	22.433	28.551	30.691	30.436	26.684	23.731	29.27	32.801	29.536	28.956	29.474	27.925	26.348	30.639	30.957	31.811	28.441	29.371
H13-4	non irradiated	control	4439.22	1.06414	0.0709677	5.86	5.64	0.08	0.15	96.2	1.3	2.5	10.7	15.5	47.27	514	14.5	32.9	N/A	32.562	31.549	29.901	35.777	31.407	33.406	33.941	N/A	32.408	29.219	26.326	30.329	25.384	30.809	32.325	33.596	28.571	25.547	31.866	34.419	32.143	30.809	32.114	30.716	28.525	32.821	33.104	32.582	32.381	31.581
H14-1	irradiated	20 Gy	4890.37	0.986781	0.151613	4.22	3.76	0.14	0.32	89.1	3.2	7.7	9.41	13.7	42.16	434	14.6	32.6	N/A	30.955	30.977	27.509	34.78	29.235	30.332	32.667	32.081	30.198	27.231	23.741	27.266	22.428	28.424	31.688	30.22	26.382	23.382	29.263	31.666	29.746	28.888	30.724	28.778	26.25	30.716	31.863	32.631	28.702	29.528
H14-2	non irradiated	control	5071.26	1.09203	0.722581	7.15	6.75	0.25	0.14	94.5	3.6	2	9.31	13	40.65	156	14	32	N/A	33.111	32.156	30.533	N/A	29.141	32.151	N/A	33.817	32.015	29.553	26.153	31.211	26.484	30.196	33.778	33.722	28.139	25.58	31.812	36.327	31.501	31.868	31.539	30.628	29.651	32.659	32.772	34.005	30.774	31.249
H14-3	irradiated	40 Gy	4827.44	0.981213	0.564516	6.57	5.13	0.32	1.13	78	4.8	17.1	7.75	11.1	34.49	126	14.3	32.1	33.638	31.785	31.618	29.125	N/A	30.119	31.234	34.131	34.061	31.123	28.138	25.798	28.835	24.35	29.6	32.903	31.437	27.32	24.976	30.758	31.858	31.224	29.909	30.714	29.278	27.886	31.503	32.187	32.35	29.128	30.101
H15-1	non irradiated	control	5295.57	0.784649	0.509677	6.11	5.63	0.07	0.41	92.2	1.2	6.7	8.56	12.7	38.14	408	14.8	33.2	N/A	35.456	33.39	32.612	N/A	32.212	34.354	N/A	33.751	33.31	31.896	28.692	34.571	28.259	34.23	35.097	33.995	30.335	26.946	35.738	35.688	33.215	33.474	34.687	33.714	31.091	N/A	33.929	N/A	31.377	31.674
H15-2	irradiated	20 Gy	5073.49	1.05937	0.829032	4.59	4.02	0.07	0.5	87.5	1.5	10.9	10.19	15.3	44.38	448	15	34.4	34.756	30.426	31.605	29.78	34.208	28.968	30.908	34.355	N/A	31.139	28.864	25.952	28.96	25.314	28.738	31.909	31.846	27.327	24.92	31.488	33.141	31.786	30.599	29.79	27.913	28.484	31.589	32.596	31.622	28.888	30.201
H15-3	irradiated	40 Gy	4376.02	0.948618	0.603226	3.5	2.62	0.1	0.79	74.7	2.8	22.5	10.14	14.7	43.42	582	14.5	33.9	N/A	30.376	30.951	28.749	33.893	29.385	30.32	33.932	32.237	30.731	27.956	25.322	28.99	24.399	28.84	31.765	30.862	27.617	24.176	30.167	33.435	30.82	29.415	30.251	28.75	27.571	31.361	32.464	34.275	28.559	30.081
H15-4	irradiated	80 Gy	4725.1	1.11088	3.53548	4.55	3.68	0.28	0.58	81	6.3	12.8	10.67	15.5	46.33	367	14.6	33.5	33.083	30.277	28.865	26.764	31.878	29.904	30.92	31.84	30.887	30.622	26.178	22.962	26.345	21.17	28.674	31.263	29.025	27.052	22.166	28.651	30.349	28.492	28.228	29.355	27.64	25.301	30.738	31.902	32.349	28.659	30.193
[truncated: 31 more columns]

## Sheet: day-7_broad_spectrum
Experimental group			pathophysiological & functional parameters				complete blood counts													miRNA CT value
sample ID	condition	dose group	injury score	[CRP] ng/mL	Flux ratio (IRR/NIR)	TEWL absolute diff IRR-NIR	WBC 10^9/L	LYM 10^9/L	MONO 10^9/L	NEU 10^9/L	LYM%	MON%	NEU%	RBC 10^12/L	Hb g/dL	Ht %	PLT 10^9/L	MCH pg	MCHC g/dL	mmu-let-7a-1-3p	mmu-let-7a-5p	mmu-let-7b-3p	mmu-let-7b-5p	mmu-let-7c-5p	mmu-let-7d-3p	mmu-let-7d-5p	mmu-let-7e-3p	mmu-let-7e-5p	mmu-let-7f-1-3p	mmu-let-7f-5p	mmu-let-7g-5p	mmu-let-7i-3p	mmu-let-7i-5p	mmu-miR-100-5p	mmu-miR-101a-3p	mmu-miR-101a-5p	mmu-miR-101b-3p	mmu-miR-103-2-5p	mmu-miR-103-3p	mmu-miR-106a-5p	mmu-miR-106b-3p	mmu-miR-106b-5p	mmu-miR-107-3p	mmu-miR-10a-5p	mmu-miR-10b-3p	mmu-miR-10b-5p	mmu-miR-1195	mmu-miR-1198-5p	mmu-miR-122-5p
G1-1	irradiated	80 Gy	0	5188.51	0.812903	1.25444	3.28	2.81	0.2	0.27	85.6	6.2	8.2	9.62	13.3	43.14	581	13.8	30.9	30	26.13	30.507	25.244	24.514	27.266	26.275	33.463	28.376	31.515	28.395	25.017	32.546	24.029	30.688	25.851	33.5	26.401	30.955	25.843	28.327	32.646	24.493	26.436	33.269	27.943	28.369	31.824	30.373	25.977
G1-2	irradiated	40 Gy	0	2760.95	0.751613	1.04615	2.36	2.2	0.07	0.09	93.1	2.9	3.9	9.66	12.7	42.25	509	13.2	30.2	34.212	26.871	33.445	27.494	26.678	29.752	27.515	35.355	30.143	35.001	28.734	27.573	36.489	26.166	32.71	28.449	N/A	28.553	33.26	27.573	30.216	33.182	26.737	28.298	36.344	30.458	30.854	34.338	31.428	27.745
G2-2	non-irradiated	control	0.0333333	4391.58	0.180645	0.964164	11.53	10.47	0.94	0.12	90.9	8.1	1	10.17	14.6	44.72	592	14.3	32.6	35.762	32.696	N/A	31.436	30.081	32.529	31.996	N/A	35.379	34.98	33.08	31.431	N/A	31.334	34.984	32.592	N/A	32.722	N/A	31.89	37.775	N/A	31.233	33.142	N/A	36.923	34.405	36.562	34.848	34.726
G3-2	irradiated	20 Gy	0	3041.11	0.822581	0.847184	15.89	12.49	0.09	3.31	78.6	0.6	20.8	10.41	14.8	45.8	454	14.2	32.3	32.157	25.803	33.129	26.313	25.253	28.704	26.623	35.854	28.412	32.723	28.19	26.456	33.614	25.364	31.302	27.602	34.36	28.307	33.743	27.31	30.149	34.391	26.457	27.696	33.972	29.637	29.987	33.417	32.135	28.704
G4-2	irradiated	40 Gy	0	3363.19	0.167742	1.5636	9.72	8.39	0.28	1.05	86.4	2.8	10.8	9.69	13.5	43.13	456	14	31.4	32.802	27.337	32.335	27.01	25.974	29.276	27.918	37.07	30.832	33.543	28.458	26.974	32.196	26.421	31.286	27.97	35.447	28.822	33.727	27.775	31.939	33.104	26.987	28.844	31.827	32.11	30.681	33.314	33.146	30.669
G4-3	non-irradiated	control	0	3912.97	0.864516	1.35827	7.53	6.46	0.28	0.79	85.8	3.7	10.5	9.94	14.4	43.27	533	14.5	33.2	33.991	28.751	34.48	28.685	27.368	30.534	28.598	35.77	31.703	34.851	29.745	27.779	36.055	27.467	32.618	28.986	35.824	29.625	33.449	28.831	33.07	38.939	28.012	29.381	34.988	31.631	32.094	39.785	35.329	29.551
G4-4	irradiated	80 Gy	0	3346.03	0.429032	1.61485	5.77	4.71	0.19	0.87	81.6	3.4	15	9.72	13	42.47	425	13.4	30.7	35.535	29.25	36.156	29.624	27.933	31.438	30.057	35.946	33.681	N/A	30.52	28.578	N/A	28.372	34.982	29.906	N/A	30.654	34.906	29.629	34.872	35.132	28.666	30.571	33.496	32.578	32.479	36.52	33.794	30.034
G5-1	non-irradiated	control	0	3144.01	0.335484	1.10263	10.11	8.05	0.47	1.59	79.6	4.7	15.8	9.61	14	42.69	260	14.6	32.8	38	32.004	N/A	32.249	31.569	31.711	33.12	N/A	38	N/A	35.109	31.932	N/A	31.591	N/A	32.714	N/A	32.806	N/A	32.394	36.189	39.821	31.972	33.306	36.486	34.715	N/A	N/A	N/A	33.765
G5-2	irradiated	20 Gy	0	3204.27	0.2	1.51117	4.49	3.46	0.13	0.9	77.1	2.9	20	9.41	13.3	42.27	536	14.1	31.5	37.274	30.483	34.015	30.092	29.69	30.258	31.176	N/A	33.09	35.601	32.54	29.985	34.926	29.883	34.493	30.958	N/A	30.98	34.187	30.614	33.147	34.748	30.23	31.327	37.137	31.653	33.658	34.428	34.647	30.707
G5-3	irradiated	40 Gy	0	3580.33	0.290323	1.06044	N/A	N/A	N/A	N/A	N/A	N/A	N/A	N/A	N/A	N/A	N/A	N/A	N/A	35.272	29.418	33.882	28.494	28.173	29.931	29.607	N/A	31.946	33.631	31.659	28.797	36.422	28.284	33.874	29.547	N/A	29.907	34.339	29.651	32.348	N/A	28.222	30.498	34.676	31.189	31.706	N/A	32.708	29.688
G5-4	irradiated	80 Gy	0.433333	3059.25	3.13548	1.65254	3.61	3.22	0.02	0.37	89.2	0.7	10.2	8.91	12.6	39.41	474	14.1	31.9	33.47	29.365	33.896	28.664	27.975	30.116	30.116	N/A	31.778	N/A	31.56	29.443	36.992	28.916	33.374	30.115	33.946	30.179	33.23	29.443	32.698	N/A	29.46	31.008	34.83	31.317	32.454	34.951	33.527	31.33
G6-3	irradiated	80 Gy	0	3984.71	5.69032	1.87188	1.67	1.23	0.14	0.3	73.8	8.2	18	10.39	14.5	45.41	633	13.9	31.9	29.21	23.475	29.585	23.556	22.562	25.977	23.872	32.265	26.178	30.595	25.188	23.502	30.45	22.404	27.879	24.519	31.728	25.478	30.706	24.166	27.44	30.954	23.251	24.813	30.584	27.936	27.767	29.559	29.636	26.899
G6-4	non-irradiated	control	0	4603.58	0.854839	0.784825	2.89	2.43	0.12	0.34	84.1	4	11.8	7.02	9.3	31.43	186	13.2	29.6	32.316	25.94	31.506	25.91	24.936	27.966	26.225	34.631	29.14	32.844	27.759	25.613	32.904	25.164	30.405	26.882	33.555	27.527	34.463	26.227	29.702	34.414	25.58	27.162	33.304	29.877	29.593	32.472	32.411	26.253
G7-1	non-irradiated	control	0	2901.51	1.77742	0.481334	7.86	6.1	0.65	1.11	77.6	8.2	14.1	10.63	14.7	46.7	460	13.8	31.5	34.925	17.461	34.986	17.378	17.429	31.348	26.566	N/A	30.716	34.521	28.51	30.054	37.838	32.784	34.114	32.642	36.96	28.739	N/A	30.119	31.256	38.534	30.874	35.173	34.138	35.171	33.522	36.988	36.944	27.805
G7-2	irradiated	80 Gy	0	3371.43	1.18065	1.16408	2.81	2.36	0.14	0.31	84	5.1	10.9	9.97	13.1	40.35	592	13.1	32.4	31.69	24.922	31.577	24.997	23.794	27.555	25.434	34.625	28.15	31.378	26.312	25.084	32.887	24.236	29.242	26.086	33.7	26.948	32.777	25.766	30.418	34.296	25.141	27.385	32.82	32.178	29.768	32.89	31.27	27.579
G7-3	irradiated	40 Gy	0	3493.59	1.99355	1.59556	3.64	3.35	0.12	0.18	92	3.2	4.8	10.27	13.8	45.51	460	13.5	30.3	34.307	27.142	34.368	27.228	25.951	29.055	27.484	36.249	29.822	33.951	28.499	26.888	33.614	26.332	31.396	27.885	34.197	28.584	36.299	27.277	31.89	34.529	27.216	28.653	33.36	32.782	29.597	34.803	32.925	29.174
G7-4	irradiated	20 Gy	0	5078.91	1.4871	0.695475	3.86	3.45	0.04	0.38	89.3	0.9	9.8	10.26	14.5	46.85	565	14.1	31	N/A	30.462	35.953	30.493	30.091	33.619	32.875	N/A	33.549	N/A	31.584	34.236	N/A	33.887	35.015	35.209	N/A	34.394	N/A	35.183	36.654	N/A	N/A	37.758	N/A	N/A	N/A	N/A	36.378	31.949
G8-1	irradiated	20 Gy	0	5041.31	1.97097	1.2275	4.42	3.73	0.21	0.49	84.2	4.8	11	9.08	11.8	39.58	383	13	29.9	33.675	28.395	32.799	28.601	27.233	29.617	29.18	35.28	31.485	33.899	29.67	28.313	35.791	28.182	32.513	28.732	37.554	29.145	34.727	28.513	33.564	34.389	28.269	30.709	36.395	33.255	30.63	35.824	37.095	27.544
G8-2	non-irradiated	control	0	3612.61	1.19032	0.903757	3.62	3.39	0.09	0.14	93.7	2.5	3.8	10.4	14.4	45.31	544	13.8	31.8	33.851	26.843	32.631	26.828	25.646	28.68	27.487	36.856	30.538	32.905	28.249	26.704	34.085	26.16	30.826	27.783	35.207	27.99	35.382	26.986	31.886	33.545	26.957	28.599	34.728	33.594	30.241	34.724	32.768	26.695
G8-3	irradiated	40 Gy	0	4506.7	1.43871	1.33769	7	5.82	0.29	0.89	83.1	4.1	12.7	9.74	13.3	43.38	281	13.7	30.7	37.193	30.972	36.35	31.471	30.37	31.932	32.052	N/A	33.49	N/A	32.702	31.635	N/A	32.281	36.171	31.902	36.727	31.887	N/A	32.078	36.588	N/A	32.083	34.274	N/A	36.893	33.356	36.049	35.614	31.702
G9-2	irradiated	80 Gy	0	2901.7	1.09355	1.03036	4.77	4.11	0.11	0.56	86.1	2.2	11.7	8.16	12.1	37.05	157	14.9	32.7	34.256	25.666	32.704	26.245	24.902	28.593	26.113	35.165	28.736	33.631	27.035	26.244	33.559	24.571	30.209	27.751	33.768	28.27	32.059	26.326	31.399	31.922	25.941	27.993	34.242	34.879	31.007	32.876	32.89	29.487
G9-3	irradiated	20 Gy	0	4315.24	0.529032	1.5505	7.35	6.1	0.32	0.94	82.9	4.4	12.7	10.17	14.7	44.56	379	14.5	33.1	32.681	26.656	33.315	26.1	25.093	28.366	26.805	34.632	29.663	32.679	28.131	26.302	34.003	25.221	30.469	27.349	35.38	27.904	32.637	26.606	31.3	33.918	25.956	28.447	34.602	33.909	29.849	33.193	32.432	27.736
G10-1	irradiated	80 Gy	0	3911.18	N/A	1.22544	4.43	3.84	0.06	0.53	86.6	1.4	12	9.54	13.4	42.87	549	14.1	31.3	34.115	27.354	32.763	27.423	26.677	29.312	27.667	N/A	30.76	34.968	28.944	27.497	35.992	26.164	32.154	28.668	36.019	28.507	35.451	28.003	32.327	38.348	26.985	29.567	35.416	35.451	30.412	35.094	32.653	28.67
G10-2	non-irradiated	control	0	4265.24	1.14194	1.10706	5.99	5.32	0.25	0.42	88.9	4.1	7	10.32	14.8	45.72	500	14.4	32.4	32.751	26.147	31.693	25.64	24.62	27.992	26.372	34.635	29.271	32.101	27.553	25.856	33.446	24.918	29.905	26.938	34.322	27.415	33.565	26.49	31.357	33.274	25.836	27.885	32.949	35.366	29.892	34.226	31.773	27.123
G10-3	irradiated	20 Gy	0	5643.15	0.880645	0.968754	11	9.33	0.4	1.27	84.8	3.6	11.6	9.55	13.6	41.84	438	14.2	32.4	35.616	26.993	32.468	27.165	26.024	29.546	27.742	33.912	29.659	33.478	29.478	27.76	39.902	26.883	31.508	28.142	34.659	29.53	34.612	27.636	30.993	34.556	27.427	28.392	34.997	30.418	30.222	32.933	32.483	29.638
G10-4	irradiated	40 Gy	0	5646.31	0.3	1.13566	4.67	4.09	0.03	0.56	87.5	0.6	11.9	9.43	13.7	42.78	526	14.5	32.1	35.099	29.501	33.419	28.795	27.521	29.941	29.628	36.964	32.428	37.068	31.055	28.792	37.038	27.658	34.104	29.608	N/A	29.794	34.312	29.484	33.617	35.755	28.312	30.874	35.641	38	31.976	37.427	33.802	29.438
G11-2	irradiated	40 Gy	0	5348.18	0.606452	1.45943	1.56	1.33	0.06	0.17	85.3	4.1	10.6	9.63	13.4	42.09	681	14	31.9	37.469	30.394	35.414	30.297	29.224	32.296	30.949	N/A	34.166	N/A	32.137	30.146	N/A	29.154	34.965	31.721	N/A	31.359	N/A	30.362	37.108	37.504	29.651	32.714	37.302	N/A	34.367	N/A	35.23	30.127
G12-3	irradiated	80 Gy	0	4208.19	0.0612903	1.09429	1.93	1.64	0.06	0.23	84.6	3.3	12.1	9.75	13.8	42.75	566	14.1	32.2	N/A	33.453	38.431	33.149	31.678	34.202	34.014	N/A	36.724	39.345	34.439	33.349	N/A	31.3	39.797	34.113	N/A	34.452	N/A	33.571	N/A	N/A	33.463	36.91	N/A	N/A	38.523	N/A	39.673	35.587
G13-1	non-irradiated	control	0.0333333	3936.9	0.145161	0.88314	3.27	2.89	0.04	0.33	88.6	1.2	10.2	10	14.6	43.72	614	14.6	33.4	N/A	30.916	38	32.028	30.567	32.666	31.847	N/A	34.479	N/A	32.111	33.654	N/A	30.952	36.337	33.329	N/A	32.665	37.364	32.312	N/A	37.451	32.265	35.947	37.072	N/A	34.65	37.672	35.955	28.883
G13-3	irradiated	20 Gy	0	4984.12	0.470968	0.492335	4.66	4.09	0.2	0.36	87.9	4.3	7.8	10.11	14.4	43.65	379	14.2	32.9	32.581	26.552	31.79	26.317	25.505	28.597	26.759	N/A	28.906	35.466	28.609	26.223	33.498	25.134	31.148	27.673	34.105	27.894	32.453	26.812	30.16	33.278	25.674	27.517	34.795	31.841	29.243	34.321	32.347	25.904
G14-1	irradiated	40 Gy	0.15	3515.29	1.52903	1.6974	5.95	5.13	0.2	0.62	86.3	3.3	10.4	9.35	13.2	40.06	720	14.2	33	31.95	25.932	32.502	25.92	25.063	28.239	26.282	35.634	28.526	33.585	27.855	26.13	32.864	24.845	30.191	27.117	33.978	28.085	32.378	26.582	29.789	32.406	25.6	27.435	33.897	30.991	29.232	34.074	32.004	27.472
G14-2	irradiated	80 Gy	0.358333	6218.81	0.783871	1.92835	7.58	5.09	0.34	2.16	67.1	4.4	28.4	10.06	14.3	43.39	646	14.3	33	32.769	27.139	31.665	25.968	25.267	28.57	26.895	34.459	29.359	34.21	29.386	26.173	34.384	24.959	30.194	27.796	36.298	28.105	31.653	26.921	29.568	33.221	25.612	27.605	35.316	30.609	29.67	32.212	32.095	27.534
G14-3	non-irradiated	control	0	4245.79	0.787097	0.913904	7.66	6.21	0.3	1.15	81.1	3.9	15	10.02	14.6	43.69	511	14.6	33.4	33.824	27.691	36.473	27.494	26.656	29.7	27.77	35.06	30.692	36.164	30.108	27.408	35.461	26.217	31.945	29.109	36.113	29.351	33.64	28.002	30.827	33.57	27.185	28.753	36.288	31.584	30.515	33.843	34.591	27.485
G14-4	irradiated	20 Gy	0	5312.9	2.24194	0.922467	11.91	9.54	0.52	1.86	80	4.3	15.6	10.11	14.5	43.88	330	14.3	32.9	34.021	28.232	34.275	27.943	27.33	29.563	29.144	35.655	30.574	36.182	30.938	27.96	35.503	26.904	32.447	28.922	34.404	29.398	34.559	28.455	31.127	34.481	27.394	29.489	35.454	29.977	30.313	34.744	32.474	28.477
G15-1	irradiated	80 Gy	0.0666667	4900.49	0.545161	1.4436	5.7	4.84	0.5	0.35	85	8.8	6.2	9.57	13.2	42.05	376	13.8	31.3	N/A	30.332	39.256	30.19	29.43	31.138	30.632	N/A	32.394	N/A	33.491	29.787	N/A	29.289	36.107	30.892	N/A	31.365	34.611	30.576	34.143	38	29.665	30.943	N/A	32.14	35.43	N/A	34.191	30.421
G15-2	irradiated	40 Gy	0	3796.58	0.619355	0.990788	7.14	5.86	0.26	1.02	82	3.6	14.3	9.72	13.3	42.25	248	13.7	31.5	30.637	25.506	31.537	25.251	24.285	27.433	25.942	34.198	27.893	32.406	27.795	25.579	32.808	24.498	29.536	26.466	32.538	27.119	31.971	26.122	29.209	32.113	25.357	26.769	33.514	28.225	28.559	31.999	31.43	25.253
G15-3	non-irradiated	control	0	4448.06	0.929032	1.44853	7.26	6.98	0.05	0.23	96.2	0.7	3.1	9.94	13.6	42.96	536	13.7	31.6	33.834	28.973	32.791	28.006	27.539	29.811	29.417	N/A	30.714	39.919	31.222	28.396	38	27.341	34.914	29.732	36.153	29.658	34.615	29.596	31.699	34.726	28.236	29.533	37.152	29.693	30.766	34.928	33.365	28.442
G15-4	irradiated	20 Gy	0.0666667	5653	3.56129	0.985336	5.16	4.74	0.13	0.28	92	2.6	5.5	10.69	15.7	46.17	525	14.6	33.9	N/A	28.397	31.859	26.999	26.379	29.649	28.463	34.738	29.941	35.435	31.082	27.507	34.721	26.463	31.782	28.676	36.355	28.903	32.973	28.368	31.649	39.608	27.677	28.99	35.866	29.239	29.697	34.383	32.014	27.972
[truncated: 236 more columns]

## Sheet: day-7_targeted
Experimental group			pathophysiological & functional parameters				complete blood counts													miRNA CT value
sample ID	condition	dose group	Injury score	[CRP] ng/mL	Flux ratio (IRR/NIR)	TEWL absolute diff IRR-NIR	WBC 10^9/L	LYM 10^9/L	MONO 10^9/L	NEU 10^9/L	LYM%	MON%	NEU%	RBC 10^12/L	Hb g/dL	Ht %	PLT 10^9/L	MCH pg	MCHC g/dL	mmu-let-7b-3p	mmu-let-7d-3p	mmu-let-7e-5p	mmu-miR-107	mmu-miR-10a-5p	mmu-miR-122-5p	mmu-miR-128-3p	mmu-miR-130b-3p	mmu-miR-139-5p	mmu-miR-140-3p	mmu-miR-142-3p	mmu-miR-142-5p	mmu-miR-144-3p	mmu-miR-146a-5p	mmu-miR-146b-5p	mmu-miR-148b-3p	mmu-miR-150-5p	mmu-miR-16-5p	mmu-miR-185-5p	mmu-miR-186-5p	mmu-miR-18a-5p	mmu-miR-191-5p	mmu-miR-195-5p	mmu-miR-199a-3p	mmu-miR-19a-3p	mmu-miR-200a-3p	mmu-miR-200b-3p	mmu-miR-204-5p	mmu-miR-205-5p	mmu-miR-215-5p
D1-161	non-irradiated	Control	0	5731.75	0.662198	0.986667	3.12	2.77	0.11	0.24	88.7	3.7	7.7	7.39	10.3	33.60	485	13.9	30.5	32.846	29.376	31.36	27.369	33.142	23.709	31.335	30.386	30.235	26.632	24.297	26.747	22.254	28.42	30.305	27.961	26.492	22.308	28.053	30.254	28.875	28.006	29.984	28.429	24.908	31.347	31.176	32.806	27.836	28.457
D1-162	non-irradiated	Control	0	3278.72	1.20127	1.03	4.46	2.87	0.52	1.07	64.4	11.6	24.0	8.36	11.9	38.54	390	14.3	31.0	32.978	29.729	30.766	28.276	32.994	23.79	31.928	31.582	30.489	27.617	24.524	27.047	23.414	28.441	30.542	29.661	26.501	23.886	29.101	31.604	30.154	28.636	30.027	27.66	26.33	31.403	31.855	32.542	26.483	29.621
D1-163	non-irradiated	Control	0	4755.35	0.938078	1.4614	8.37	7.61	0.38	0.39	90.9	4.5	4.6	8.13	12.3	38.61	339	15.1	31.9	36.308	32.407	33.147	30.446	35.829	27.677	33.532	34.111	34.242	29.661	26.997	29.356	25.401	30.857	31.817	31.637	29.1	25.767	31.573	33.629	31.58	30.978	33.094	31.259	28.336	34.308	33.835	34.394	31.477	32.13
D1-164	non-irradiated	Control	0	5831.69	1.32277	0.703333	8.58	8.04	0.17	0.37	93.7	2.0	4.3	9.21	12.6	40.88	428	13.7	30.8	33.156	30.106	31.71	28.44	32.892	27.821	31.691	31.219	29.82	27.22	24.83	27.089	23.493	28.971	30.357	28.87	25.98	23.508	29.07	31.352	29.896	28.495	30.643	29.015	25.965	31.987	32.21	31.775	29.877	29.125
D1-165	non-irradiated	Control	0	3878.03	0.738955	1.14333	5.91	5.18	0.27	0.46	87.6	4.6	7.8	9.24	12.6	40.57	515	13.6	31.1	33.097	30.269	31.486	27.329	33.118	25.883	31.188	30.42	30.362	26.778	23.807	26.852	22.073	29.247	30.879	28.264	26.937	22.607	28.293	30.435	29.068	28.14	30.849	28.832	25.422	30.305	31.47	32.41	27.818	29.278
D1-166	irradiated	20 Gy	0.05	4886.51	1.13758	1.98563	6.19	5.10	0.37	0.73	82.4	5.9	11.7	8.07	11.6	37.70	339	14.4	30.8	N/A	32.66	34.87	30.292	35.836	28.846	33.501	33.361	32.587	29.824	26.618	31.013	26.15	31.489	33.186	32.621	29.067	25.691	30.74	32.148	32.552	30.734	33.605	30.768	29.249	32.731	34.741	33.956	28.764	32.795
D1-167	irradiated	20 Gy	0.05	5727.84	1.47749	2.85	2.74	2.00	0.17	0.56	73.2	6.2	20.6	7.36	10.1	32.74	443	13.8	30.9	34.009	30.27	32.186	28.98	33.926	25.562	32.457	32.377	30.277	28.148	25.549	27.976	23.988	29.157	31.368	29.569	26.858	24.312	29.591	31.755	30.94	29.298	30.696	28.909	26.818	30.811	31.272	31.727	27.993	28.451
D1-168	irradiated	20 Gy	0	4888.29	1.40314	0.415	4.04	3.61	0.03	0.39	89.5	0.8	9.7	9.29	13.1	46.19	384	14.1	28.3	34.497	30.989	31.858	28.838	33.265	26.529	32.96	32.502	30.687	28.338	25.431	28.153	23.893	29.619	30.844	29.558	27.741	24.303	30.056	32.405	30.615	29.877	30.805	28.912	26.967	31.571	32.542	33.334	28.842	29.824
D1-169	irradiated	20 Gy	0.1	5038.04	1.17091	0.336667	3.30	2.84	0.14	0.31	86.2	4.4	9.5	2.30	2.8	12.12	66	12.2	23.2	33.466	29.925	31.606	27.726	33.924	26.659	30.734	30.677	29.743	27.161	24.541	26.6	22.846	27.486	29.575	28.274	25.974	22.869	28.614	30.642	29.346	28.184	30.868	28.811	25.432	29.215	29.861	31.676	27.137	28.386
D1-170	irradiated	20 Gy	0.725	3961.37	1.36191	3.61667	6.23	5.17	0.03	1.03	82.9	0.6	16.6	8.84	12.7	40.98	399	14.3	30.9	32.137	29.822	29.561	27.331	32.588	28.782	29.873	30.178	29.958	26.675	23.625	26.602	22.82	28.82	29.975	28.333	26.23	22.751	28.18	30.247	28.573	27.236	30.043	27.821	25.189	31.173	32.061	N/A	27.69	29.684
D1-171	irradiated	40 Gy	0	4484.64	1.38322	1.88704	9.75	8.48	0.61	0.66	87.0	6.2	6.8	8.34	11.4	37.47	271	13.6	30.4	32.456	29.167	30.058	27.396	32.628	21.862	31.405	30.541	30.119	27.166	23.896	26.575	22.541	28.486	30.422	28.578	26.932	23.044	28.064	30.595	29.679	27.916	30.048	27.984	25.495	30.21	31.158	32.467	27.223	29.005
D1-172	irradiated	40 Gy	0.1	4916.51	1.47452	0.00333333	8.07	7.64	0.35	0.08	94.6	4.4	1.0	7.44	10.3	34.76	433	13.9	29.7	34.181	31.048	31.955	29.215	35.278	26.316	33.696	32.706	30.814	28.596	25.739	28.66	24.579	29.581	31.851	30.302	27.639	24.816	30.456	33.176	31.127	29.929	30.897	29.603	27.204	31.596	32.121	32.387	29.418	28.607
D1-173	irradiated	40 Gy	0.175	5069.67	1.14251	1.91333	10.74	8.25	0.51	1.98	76.8	4.7	18.5	9.07	13.8	44.05	184	15.2	31.3	33.536	29.955	30.363	28.442	34.181	23.151	32.304	32.797	30.53	28.654	24.963	27.525	24.257	29.514	31.132	29.651	27.451	24.561	29.335	31.391	30.88	28.954	30.981	29.067	26.629	31.705	31.988	34.286	29.129	29.374
D1-174	irradiated	40 Gy	0	3594.43	1.14683	0.683333	7.78	7.12	0.14	0.51	91.6	1.8	6.6	8.84	13.0	43.78	563	14.7	29.6	35.41	30.717	30.325	27.489	34.096	28.856	32.069	31.272	30.343	27.436	23.879	26.524	22.625	30.174	31.164	28.807	27.199	23.208	29.004	30.441	29.789	28.481	30.777	28.956	25.655	30.335	31.251	32.391	28.614	29.959
D1-175	irradiated	40 Gy	0.25	4196.99	0.973518	5.75806	9.07	7.25	0.05	1.77	79.9	0.6	19.5	9.07	12.5	41.07	295	13.8	30.5	33.31	30.18	30.833	28.278	33.352	27.198	31.638	31.355	29.923	27.914	24.965	27.031	23.973	28.371	30.183	29.588	26.383	24.167	29.562	31.752	30.354	28.625	30.241	27.644	26.459	30.276	31.071	32.39	25.941	28.415
D1-176	irradiated	80 Gy	0.375	5436.47	1.70492	5.49513	1.73	1.51	0.02	0.20	87.2	1.4	11.4	8.52	12.0	39.55	395	14.1	30.3	33.324	30.108	30.249	27.102	33.457	26.626	30.937	30.536	30.097	26.592	23.658	26.614	22.121	28.858	31.067	28.511	27.335	22.64	28.304	29.897	28.91	27.911	29.654	28.034	25.242	31.002	30.976	30.902	27.527	28.121
D1-177	irradiated	80 Gy	0.625	4992.51	1.37113	1.35	13.85	8.64	0.09	5.13	62.3	0.6	37.0	8.85	12.7	42.27	334	14.3	30.0	31.627	29.192	30.845	27.219	32.948	23.906	31.636	31.041	29.807	26.848	23.705	26.598	22.048	28.144	30.385	28.008	27.443	22.485	27.963	29.86	28.629	27.916	29.436	26.861	25.036	30.379	31.035	31.348	25.177	28.561
D1-178	irradiated	80 Gy	0.175	4825.44	1.12486	0.793333	7.07	5.75	0.35	0.98	81.3	4.9	13.8	8.14	11.4	37.32	389	14.0	30.5	33.858	29.912	31.633	27.322	32.533	26.95	32.092	30.812	29.803	26.706	23.688	26.729	21.851	28.43	30.498	28.284	26.675	22.248	28.166	29.829	28.638	28.333	30.468	29.597	25.161	30.827	31.192	32.206	27.63	28.224
D1-179	irradiated	80 Gy	0.05	5460.06	1.79803	0.916667	14.96	11.60	0.09	3.26	77.6	0.6	21.8	8.57	12.2	42.24	307	14.3	29.0	33.523	30.113	31.567	28.664	33.607	26.288	31.938	31.363	29.747	27.496	25.235	27.62	23.596	27.814	30.375	29.27	26.415	23.674	29.394	31.635	29.953	28.816	30.121	28.365	26.182	30.783	31.091	30.641	28.199	27.959
D1-180	irradiated	80 Gy	0.5	5281.62	0.613854	1.24	3.25	2.61	0.16	0.48	80.3	4.9	14.8	9.29	12.4	40.79	376	13.3	30.4	33.697	31.302	32.494	28.881	36.144	29.364	31.972	31.596	31.455	27.951	25.439	28.262	23.832	29.97	31.65	29.56	27.801	23.967	29.687	31.523	30.183	29.108	30.824	29.303	26.706	32.313	33.791	32.35	29.326	29.768
D2-183	non-irradiated	Control	0.175	3237.29	1.08412	N/A	N/A	N/A	N/A	N/A	N/A	N/A	N/A	N/A	N/A	N/A	N/A	N/A	N/A	34.228	30.897	30.854	28.819	33.589	26.316	32.164	31.738	30.884	28.578	24.485	27.978	23.667	29.544	32.27	30.19	27.486	24.266	30.085	31.982	30.715	29.745	31.223	29.7	27.002	32.509	33.114	34.214	29.125	29.261
D2-185	non-irradiated	Control	0	2919.81	0.912352	0.13	5.97	5.79	0.03	0.15	97.0	0.5	2.5	8.63	11.9	37.50	409	13.8	31.8	33.529	30.041	30.061	27.697	31.116	25.468	32.21	31.03	30.413	27.602	23.651	26.706	22.409	29.039	31.059	28.834	26.759	23.382	28.748	31.27	29.689	28.809	29.58	28.185	25.937	30.354	30.932	33.274	28.781	29.201
D2-187	irradiated	20 Gy	0.3	3838.7	1.26955	1.57333	3.26	2.85	0.07	0.34	87.2	2.3	10.5	9.73	14.2	43.73	364	14.6	32.6	35.94	33.022	34.357	30.827	36.582	27.753	34.761	N/A	32.896	30.442	26.521	30.77	26.01	31.886	33.668	32.845	29.557	26.53	32.1	34.712	32.606	31.829	33.532	32.768	29.242	34.478	34.323	34.652	31.182	31.987
D2-189	irradiated	20 Gy	0.175	193.05	1.1161	0.62	N/A	N/A	N/A	N/A	N/A	N/A	N/A	N/A	N/A	N/A	N/A	N/A	N/A	N/A	34.673	33.54	32.498	34.367	29.269	N/A	35.796	33.778	32.083	28.109	33.326	29.596	32.919	34.028	34.269	30.429	27.217	33.797	N/A	34.529	32.998	32.554	32.17	31.585	33.898	34.761	35.959	31.584	31.991
D2-190	irradiated	20 Gy	0.05	2536.31	1.12608	0.278148	5.02	4.70	0.14	0.18	93.6	2.8	3.6	7.59	10.3	33.58	301	13.6	30.7	36.18	31.834	31.459	29.36	32.765	27.533	34.497	32.939	31.547	29.584	25.251	28.478	23.329	30.552	31.647	30.921	27.595	25.583	31.278	33.271	31.668	29.726	30.34	29.265	27.992	32.248	33.785	34.641	30.334	30.496
D2-192	irradiated	40 Gy	0.05	5275.39	1.44939	N/A	N/A	N/A	N/A	N/A	N/A	N/A	N/A	N/A	N/A	N/A	N/A	N/A	N/A	34.097	30.729	32.9	29.185	32.483	25.19	32.061	31.96	30.934	27.911	25.341	28.253	24.105	29.577	31.506	30.051	27.279	24.106	29.669	32.331	30.856	29.338	31.221	29.833	27.075	31.805	31.604	32.508	29.183	29.269
D2-193	irradiated	40 Gy	0	4413.16	1.06366	0.293571	7.03	5.92	0.25	0.86	84.2	3.5	12.3	10.17	14.8	44.20	528	14.5	33.5	35.925	31.811	33.203	32.426	35.433	29.089	36.476	34.786	33.613	30.776	27.213	31.764	28.185	31.891	32.979	N/A	28.681	26.88	31.967	34.796	34.226	31.736	33.282	31.529	31.023	33.459	35.275	33.386	30.681	32.156
D2-194	irradiated	40 Gy	0	4535.08	1.56383	0.5	11.67	11.13	0.07	0.48	95.3	0.6	4.1	10.20	14.9	45.59	467	14.6	32.7	33.38	30.829	31.676	28.757	31.036	25.079	33.204	34.041	31.39	28.161	24.975	27.863	23.924	29.913	31.389	29.828	27.023	24.105	29.851	32.701	31.416	29.316	30.185	29.27	27.191	32.13	32.686	31.65	29.375	30.6
D2-195	irradiated	40 Gy	0.125	2738.21	1.97089	0.66	5.20	4.87	0.05	0.28	93.7	0.9	5.4	10.26	14.4	44.71	443	14.1	32.3	34.358	30.732	30.611	28.372	32.55	26.348	33.382	32.59	32.197	27.839	23.623	28.135	22.827	30.692	31.335	29.374	28.524	23.477	29.554	31.365	30.197	28.86	29.815	28.661	26.984	31.87	32.712	33.718	30.983	31.515
D2-197	irradiated	80 Gy	0.1	5353.31	0.995779	0.533333	N/A	N/A	N/A	N/A	N/A	N/A	N/A	N/A	N/A	N/A	N/A	N/A	N/A	N/A	32.004	33.112	29.716	36.204	27.653	34.453	33.533	31.54	28.744	25.554	30.023	24.819	30.514	32.449	31.085	28.136	24.731	30.483	32.335	31.519	30.76	32.259	30.591	27.584	32.386	33.555	33.368	29.611	29.715
D2-199	irradiated	80 Gy	0.475	3449.8	1.60979	0.633333	4.07	3.24	0.08	0.75	79.7	1.9	18.4	8.84	11.8	39.52	422	13.3	29.8	32.785	30.803	30.257	27.516	34.15	26.523	33.68	30.704	30.938	27.323	23.756	27.437	22.532	29.661	31.336	29.235	27.578	23.284	28.837	30.241	29.358	28.24	30.071	28.739	26.036	30.903	31.92	32.54	27.854	29.795
D3-206	irradiated	20 Gy	0.175	4498.27	1.17535	0.787816	2.47	2.21	0.04	0.22	89.4	1.7	8.9	10.08	14.6	44.40	570	14.5	33.0	34.195	29.479	30.486	27.935	33.56	22.592	32.4	31.357	29.517	27.2	24.244	27.978	22.963	28.585	31.696	29.308	26.852	23.192	28.484	30.64	30.099	28.628	29.998	28.31	25.892	31.469	31.85	31.462	28.528	29.262
D3-217	irradiated	80 Gy	0.175	3392.71	0.996914	1.71	N/A	N/A	N/A	N/A	N/A	N/A	N/A	N/A	N/A	N/A	N/A	N/A	N/A	32.88	29.541	29.14	26.004	31.13	23.599	31.929	29.815	29.935	26.059	21.873	25.502	20.525	29.328	30.82	27.505	26.604	21.316	27.548	29.333	28.087	27.442	29.039	27.972	24.487	29.213	30.17	30.816	28.495	28.811
D3-219	irradiated	80 Gy	0.275	3795.01	1.13165	1.83124	4.05	3.39	0.10	0.56	83.7	2.5	13.8	10.71	15.5	47.09	475	14.5	33.0	35.239	31.863	32.237	30.063	33.812	27.526	32.154	32.998	31.563	28.805	25.71	28.289	24.7	30.433	32.318	31.254	28.367	25.701	30.972	33.309	30.892	30.149	32.72	29.643	27.046	32.789	32.058	33.233	30.276	31.479
[truncated: 31 more columns]

## Sheet: read me
Ancel et al; raw data for each cohort of the study
				note: N/A, non applicable
Section	Entry	Value	Unit	Explanatation
Experimental group	sample ID			animal sample code
	condition			irradiated / non irradiated
	dose group	0 - 20 - 40 - 80	Gy
Pathophysiological & functional parameters	injury score	numerical	a.u.	mean injury score from 2 independent observers based on assessment of clinical parameters (erythema, inflammation)
	[CRP]	numerical	ng/mL	C-reactive protein concentration in plasma
	Flux ratio (IRR/NIR)	numerical		ratio of skin perfusion of irradiated limb (a.u.) normalized to perfusion of contralateral limb
	TEWL absolute diff IRR-NIR	numerical	g/h/cm²	absolute difference of TEWL measured on irradiated limb with TEWL of contralateral limb
Complete blood counts	WBC	numerical	10^9/L	white blood cell contentration
	LYM	numerical	10^9/L	lymphocyte concentration
	MONO	numerical	10^9/L	monocyte concentration
	NEU	numerical	10^9/L	neutrophil concentration
	LYM%	numerical	%	proportion of lymphocytes among WBC
	MON%	numerical	%	proportion of monocytes among WBC
	NEU%	numerical	%	proportion of neutrophils among WBC
	RBC	numerical	10^12/L	red blood cell concentration
	Hb	numerical	g/dL	hemoglobin concentration
	Ht	numerical	%	hematocrit
	PLT	numerical	10^9/L	platelet concentration
	MCH	numerical	pg	mean corpuscular hemoglobin
	MCHC	numerical	g/dL	mean corpuscular hemoglobin concentration
miRNA CT value (for each miRNA tested)	mature miRNA name	numerical	Ct	cycle number at threshold
