# Supplementary material for: Presymptomatic microRNA-based biomarker signatures for the prognosis of localized radiation injury in mice
Source: PLoS One. 2025 Aug 8;20(8):e0329737. doi: 10.1371/journal.pone.0329737 (PMC12333984; doi:10.1371/journal.pone.0329737)
Supplement: S4 Table — (XLSX) [file pone.0329737.s004.xlsx]

## Sheet: day-1_braod_spectrum
Ct values of miRNAs and controls used for quality check of samples for D1 broad spectrum analysis
	cel-miR-39	mmu-miR-23a	mmu-miR-451	UniSp3
sample ID	(spike-in)	(Target)	(Target)	(plate control)
F1-1	23.475	25.1455	21.0505	17.8633
F2-4	16.6565	29.2758	25.4445	18.714
F3-2	16.8113	29.3402	23.17	18.616
F3-4	16.6118	28.555	24.0265	18.7007
F4-1	16.9675	29.6988	23.744	18.5713
F4-2	24.873	27.604	19.8345	18.5193
F4-3	17.98	28.875	27.3265	18.7387
F5-1	20.8985	29.194	26.9035	18.9677
F5-3	17.2525	29.0215	23.8325	18.571
F5-4	17.9225	28.746	25.641	20.7627
F6-1	20.7875	30.112	25.7975	20.4593
F6-2	19.4585	29.9805	25.4478	18.1823
F6-3	18.5807	29.2467	22.7417	18.2497
F6-4	18.76	28.5923	22.5958	17.9923
F7-1	18.2763	28.9543	23.966	18.106
F7-2	18.5465	28.569	23.0048	18.163
F7-3	26.026	22.628	21.926	18.335
F7-4	20.5345	30.7858	24.9383	17.763
F8-1	18.9945	28.8308	23.825	17.857
F8-2	18.9275	29.6285	24.9795	17.7443
F8-3	26.591	28.505	21.9185	18.17
F9-1	17.1558	28.1453	24.0155	17.7627
F9-2	14.9345	26.494	18.9375	17.7327
F9-3	15.178	28.3365	19.51	17.7603
F10-1	14.1725	26.7055	19.4	17.586
F10-2	13.785	26.319	18.649	17.7753
F10-3	14.261	27.2655	20.4895	18.2747
F11-1	25.621	27.589	20.613	17.7023
F11-2	25.738	29.0285	20.453	17.6477
F11-3	24.2595	24.6845	20.3215	17.8507
F11-4	25.9005	28.5535	19.627	17.3567
F12-1	23.959	30.843	20.023	18.024
F12-2	23.6355	26.948	18.8005	18.367
F12-3	21.573	28.2175	19.593	18.1597
F12-4	21.76	27.6075	20.52	18.3153
F13-3	25.9915	30.2785	23.0765	18.12
F13-4	22.9465	29.59	21.0835	18.088
F14-4	23.3215	25.9405	26.461	18.7263
F15-1	20.579	23.0635	22.0355	18.7423
F15-4	20.612	23.8855	22.5375	18.8233

## Sheet: day-1_targeted
Ct values of miRNAs and controls used for quality check of samples for D1 targeted analysis
	cel-miR-39	mmu-miR-23a	mmu-miR-451	UniSp3
sample ID	(spike-in)	(Target)	(Target)	(plate control)
H1-1	23.799	24.866	20.5975	17.851
H1-2	21.2845	24.2815	20.5235	17.602
H1-4	23.2505	24.7195	20.4495	17.662
H2-1	23.9635	25.771	21.244	17.874
H2-2	25.815	26.7875	22.845	18.082
H2-3	21.795	25.1905	21.8145	17.449
H2-4	24.646	26.209	22.8625	17.852
H3-1	23.286	25.1845	19.6925	17.849
H3-3	23.047	24.255	20.4345	17.669
H4-1	26.966	26.0035	23.3185	17.584
H4-2	23.619	26.364	22.639	17.899
H5-1	21.5705	24.746	21.497	17.61
H5-2	21.4145	24.881	21.5375	17.709
H5-3	21.6055	24.4315	21.7925	17.756
H6-2	21.197	23.564	20.172	17.426
H7-1	29.082	25.1535	23.962	17.537
H7-4	20.9495	24.4205	21.664	17.583
H8-1	22.2805	24.7225	21.6465	17.519
H9-1	20.921	25.0545	19.7865	18.23
H9-4	20.783	24.8195	20.3065	18.186
H10-1	21.258	25.1575	21.135	18.407
H10-2	24.613	26.327	23.0585	18.51
H11-1	22.6885	24.998	21.874	17.503
H11-2	21.6028	25.3168	21.5113	18.822
H11-3	21.376	24.296	21.285	17.531
H11-4	21.657	24.7875	20.759	17.498
H12-3	20.532	23.631	21.081	17.611
H13-3	20.8605	24.72	22.028	17.473
H13-4	22.8275	25.7285	23.7425	17.663
H14-1	21.181	25.018	21.519	17.522
H14-2	23.1995	25.8655	24.029	17.431
H14-3	22.311	25.738	23.477	17.54
H15-1	24.5055	26.426	25.452	17.674
H15-2	21.1945	24.0735	23.151	17.626
H15-3	20.779	24.209	22.049	17.668
H15-4	21.073	24.73	19.3325	18.016

## Sheet: day 7_broad_spectrum
Ct values of miRNAs and controls used for quality check of samples for D7 broad spectrum analysis
	cel-miR-39	mmu-miR-23a	mmu-miR-451	UniSp3
sample ID	(spike-in)	(Target)	(Target)	(plate control)
G1-1	20.028	22.7695	19.2915	16.7023
G1-2	21.9355	25.423	21.6885	16.675
G2-2	26.643	26.867	24.314	17.824
G3-2	19.799	22.9325	19.6185	17.2427
G4-2	22.5805	25.687	20.853	17.739
G4-3	24.301	26.3915	22.183	16.962
G4-4	24.4465	26.442	22.954	17.3207
G5-1	27.245	28.9635	25.0005	17.246
G5-2	23.557	24.988	23.119	16.7223
G5-3	23.641	25.2825	23.6495	16.656
G5-4	24.3245	25.674	24.9145	16.708
G6-3	20.2475	22.157	19.6985	16.6667
G6-4	21.442	24.6595	22.5335	16.7743
G7-1	23.7415	25.3765	24.143	17.4227
G7-2	19.615	21.8165	20.879	17.4033
G7-3	21.1685	23.295	22.107	17.4207
G7-4	28.8895	25.455	30.9005	17.425
G8-1	21.5055	25.2775	24.6245	17.4547
G8-2	21.934	25.108	23.4905	17.3187
G8-3	24.4535	26.774	27.579	17.4543
G9-2	25.8365	23.484	18.4305	17.5457
G9-3	24.1085	22.864	19.338	17.4947
G10-1	25.609	23.7195	20.356	17.3813
G10-2	25.372	22.6095	18.5995	17.5153
G10-3	21.0635	23.0295	20.505	17.215
G10-4	26.1095	24.1535	21.3925	17.4833
G11-2	28.108	26.1765	21.593	18.054
G12-3	26.0025	25.164	21.007	22.1487
G13-1	26.6425	25.4415	22.6065	19.3605
G13-3	23.553	23.215	19.158	17.5973
G14-1	22.5045	22.2715	18.919	17.8963
G14-2	23.355	23.1175	19.366	17.4353
G14-3	23.4985	25.5465	21.343	17.508
G14-4	23.3925	25.7615	21.9735	17.0393
G15-1	24.6105	27.1535	23.929	17.162
G15-2	20.838	23.8555	20.635	17.136
G15-3	22.1935	26.976	26.094	17.1233
G15-4	20.7365	25.749	24.719	17.2273

## Sheet: day-7_targeted
Ct values of miRNAs and controls used for quality check of samples for D7 targeted analysis
	cel-miR-39	mmu-miR-23a	mmu-miR-451	UniSp3
sample ID	(spike-in)	(Target)	(Target)	(plate control)
D1-161	22.7945	24.554	19.494	18.099
D1-162	22.4625	24.03	20.831	18.253
D1-163	24.5625	26.9505	22.767	18.167
D1-164	22.899	24.805	20.9765	18.085
D1-165	22.937	24.9745	19.828	17.996
D1-166	25.17	27.055	23.2285	18.118
D1-167	22.684	24.8245	21.6375	18.193
D1-168	22.463	24.789	20.612	18.601
D1-169	22.17	24.623	20.086	18.105
D1-170	22.841	24.684	20.3155	17.751
D1-171	22.274	24.585	20.5825	17.924
D1-172	23.0635	25.914	22.5775	17.902
D1-173	22.8695	25.4845	22.0545	17.878
D1-174	23.2075	25.3365	20.252	17.996
D1-175	22.1495	24.526	21.9525	17.695
D1-176	22.3725	24.769	20.314	17.687
D1-177	22.6175	24.071	19.8225	17.771
D1-178	22.75	25.449	20.506	17.854
D1-179	22.2525	24.862	21.4525	17.787
D1-180	23.255	25.8495	21.387	17.858
D2-183	22.6395	25.929	22.0915	17.778
D2-185	22.093	25.038	20.6345	18.018
D2-187	24.7835	27.813	23.785	18.017
D2-189	26.894	27.98	25.036	17.929
D2-190	25.0575	25.9685	23.2095	18.148
D2-192	22.9585	25.8245	22.154	18.098
D2-193	25.032	27.4915	25.56	18.013
D2-194	22.579	25.939	22.287	18.191
D2-195	25.639	25.9975	21.346	18.044
D2-197	23.662	26.896	22.81	18.188
D2-199	22.072	25.2965	20.576	17.704
D3-206	22.478	25.2255	21.2025	17.696
D3-217	24.703	24.633	19.014	17.982
D3-219	26.9723	27.1268	24.464	18.099
