# Supplementary material for: Presymptomatic microRNA-based biomarker signatures for the prognosis of localized radiation injury in mice
Source: PLoS One. 2025 Aug 8;20(8):e0329737. doi: 10.1371/journal.pone.0329737 (PMC12333984; doi:10.1371/journal.pone.0329737)
Supplement: S5 Table — (XLSX) [file pone.0329737.s005.xlsx]

## Sheet: Feuil1
S5Table: Injury scores and laser Doppler skin perfusion ratios (IRR/NIR) at day 14
Animal ID	Animal cohort	condition	Dose group	Injury Score	Skin perfusion (IRR/NIR)
A1-1	#1	non irradiated	control	0	1.22129
A1-2	#1	non irradiated	control	0	1.20189
A1-4	#1	non irradiated	control	0	1.00588
A1-5	#1	non irradiated	control	0	1.04637
A1-6	#1	irradiated	20Gy	0.75	1.53844
A1-8	#1	irradiated	20Gy	0.5	1.33414
A1-11	#1	irradiated	40Gy	0.25	0.945653
A1-12	#1	irradiated	40Gy	1	1.93202
A1-13	#1	irradiated	40Gy	1.35	0.760647
A1-14	#1	irradiated	40Gy	0.75	0.914115
A1-15	#1	irradiated	40Gy	0.75	1.01916
A1-16	#1	irradiated	80Gy	1.1	1.38019
A1-17	#1	irradiated	80Gy	1.5	0.958797
A1-18	#1	irradiated	80Gy	1.75	1.01602
A1-19	#1	irradiated	80Gy	1.5	1.07567
A1-20	#1	irradiated	80Gy	2	1.83917
A2-22	#1	non irradiated	control	0	0.817713
A2-23	#1	non irradiated	control	0	0.821818
A2-25	#1	non irradiated	control	0	0.887921
A2-26	#1	irradiated	20Gy	0.75	2.07574
A2-27	#1	irradiated	20Gy	0.3	0.980717
A2-28	#1	irradiated	20Gy	0.8	1.38513
A2-29	#1	irradiated	20Gy	1	1.65682
A2-30	#1	irradiated	20Gy	0.375	1.11273
A2-36	#1	irradiated	80Gy	2.3	1.35609
A2-38	#1	irradiated	80Gy	2.5	0.739742
A3-42	#1	non irradiated	control	0	1.25554
A3-43	#1	non irradiated	control	0	0.813945
A3-46	#1	irradiated	20Gy	0.925	1.93223
A3-48	#1	irradiated	20Gy	1.425	2.3783
A3-49	#1	irradiated	20Gy	1.1	1.66627
A3-50	#1	irradiated	20Gy	1.55	1.39659
A3-53	#1	irradiated	40Gy	1.475	2.19513
A3-55	#1	irradiated	40Gy	1.725	1.91515
A3-56	#1	irradiated	80Gy	2.3	1.71011
A3-57	#1	irradiated	80Gy	1.925	1.10624
A3-58	#1	irradiated	80Gy	2.15	1.28253
A3-59	#1	irradiated	80Gy	1.175	1.17688
C1-81	#2	non irradiated	control	0	1.24778
C1-82	#2	non irradiated	control	0	1.08927
C1-86	#2	irradiated	20Gy	0.675	1.35332
C1-89	#2	irradiated	20Gy	0.5	1.10443
C1-91	#2	irradiated	40Gy	0.975	1.47853
C1-94	#2	irradiated	40Gy	0.625	2.09756
C1-95	#2	irradiated	40Gy	1.225	1.7851
C1-99	#2	irradiated	80Gy	2.1	1.68317
C2-101	#2	non irradiated	control	0	1.155
C2-103	#2	non irradiated	control	0	N/A
C2-104	#2	non irradiated	control	0	N/A
C2-105	#2	non irradiated	control	0	N/A
C2-106	#2	irradiated	20Gy	0.625	1.22184
C2-107	#2	irradiated	20Gy	0.675	1.12593
C2-109	#2	irradiated	20Gy	0.625	0.914302
C2-110	#2	irradiated	20Gy	0.875	1.06987
C2-111	#2	irradiated	40Gy	1.3	0.992015
C2-112	#2	irradiated	40Gy	1.675	1.32223
C2-113	#2	irradiated	40Gy	1.125	1.25223
C2-114	#2	irradiated	40Gy	1	1.21461
C2-115	#2	irradiated	40Gy	1.25	0.814458
C2-116	#2	irradiated	80Gy	2.75	1.19405
C2-117	#2	irradiated	80Gy	2.3	1.65538
C2-119	#2	irradiated	80Gy	1.675	0.966459
C3-122	#2	non irradiated	control	0	N/A
C3-125	#2	non irradiated	control	0	N/A
C3-126	#2	irradiated	20Gy	0.85	1.22874
C3-128	#2	irradiated	20Gy	0.95	0.972486
C3-129	#2	irradiated	20Gy	1.8	1.03373
C3-130	#2	irradiated	20Gy	0.7	1.08355
C3-131	#2	irradiated	40Gy	2	1.12528
C3-132	#2	irradiated	40Gy	1.8	1.47764
C3-133	#2	irradiated	40Gy	2.25	1
C3-134	#2	irradiated	40Gy	1.55	0.966927
C3-135	#2	irradiated	40Gy	2.125	0.916001
C3-138	#2	irradiated	80Gy	2.675	1.09679
This D14 data was used to perform statistical association analysis between D1 and D7 sPLS-DA coordinates and clinical and functional parameters at D14 using the Bayesian latent variable model (see methods). D14 data was collected from 2 independent animal cohorts from the study by Ancel et al, 2024 (ref 26).
